# Supplementary material for: Pteropus lylei primarily forages in residential areas in Kandal, Cambodia
Source: Ecol Evol. 2019 Mar 13;9(7):4181–91. doi: 10.1002/ece3.5046 (PMC6468066; doi:10.1002/ece3.5046)
Supplement: Supplementary file 2 [file ECE3-9-4181-s002.csv]

Kernel UD	Bat01	Bat02	Bat03	Bat04	Bat05	Bat06	Bat07	Bat08	Bat09	Bat10	Bat11	Bat12	Bat13	Bat14	Mean all bats	SD all bats	Variation Coefficient for all bats	Mean all bats but Bat08 and Bat10	SD all bats but Bat08 and Bat10	Variation Coefficient for all bats but Bat08 and Bat10
20	3.3	2.0	2.3	29.5	4.8	7.5	6.5	236.2	3.2	57.9	0.9	18.4	10.3	1.3	27.4	62.1	226.1%	7.5	8.5	113.0%
25	4.2	2.6	3.0	40.1	4.8	10.1	10.8	314.9	4.2	73.7	1.4	27.6	13.2	2.0	36.6	82.6	225.5%	10.3	11.9	115.1%
30	5.4	3.3	4.0	52.7	7.3	15.1	13.0	393.7	5.3	94.8	1.9	36.8	17.6	2.5	46.7	103.2	221.1%	13.7	15.7	114.4%
35	6.6	4.1	5.1	65.4	9.7	17.6	15.2	511.8	6.6	115.8	2.4	45.9	22.0	3.1	59.4	134.1	225.8%	17.0	19.5	115.1%
40	8.0	5.0	6.1	80.1	12.1	20.1	19.5	629.9	8.0	136.9	2.8	55.1	27.9	3.8	72.5	164.8	227.3%	20.7	23.8	114.9%
45	9.4	5.9	7.3	97.0	14.5	25.1	23.8	787.4	9.5	163.2	3.3	64.3	33.7	4.5	89.2	206.0	230.9%	24.9	28.6	114.8%
50	11.3	6.9	8.9	116.0	16.9	30.2	30.3	984.2	11.3	189.6	4.3	73.5	41.1	5.2	109.2	257.3	235.5%	29.6	33.8	113.9%
55	13.1	8.2	10.1	135.0	19.4	35.2	34.6	1220.4	13.6	221.2	4.7	82.7	49.9	6.1	132.4	319.1	240.9%	34.4	39.0	113.5%
60	15.2	9.6	11.9	158.2	24.2	42.7	41.1	1496.0	16.2	258.0	5.7	101.1	58.7	7.0	160.4	391.0	243.8%	41.0	46.2	112.7%
65	17.6	11.5	13.9	185.6	26.6	55.3	49.8	1810.9	19.1	305.4	7.1	128.6	68.9	8.1	193.5	473.3	244.6%	49.3	55.5	112.5%
70	20.4	13.7	16.4	217.2	31.5	72.9	58.5	2204.6	22.4	358.1	8.1	156.2	82.1	9.4	233.7	576.0	246.5%	59.1	65.8	111.5%
75	23.7	16.3	19.0	255.2	36.3	95.5	71.5	2637.6	26.4	426.5	9.9	192.9	98.3	11.0	280.0	689.0	246.1%	71.3	79.0	110.7%
80	27.2	20.0	22.5	301.5	43.6	125.7	86.6	3188.8	31.2	516.0	12.8	248.1	118.8	13.3	339.7	832.7	245.1%	87.6	96.6	110.3%
85	31.7	24.8	27.1	360.6	55.7	165.9	106.1	3858.0	37.2	626.6	16.6	321.6	143.7	16.0	413.7	1007.0	243.4%	108.9	119.8	110.0%
90	37.8	32.3	33.7	444.9	77.5	223.7	134.3	4724.1	45.1	795.1	22.3	450.2	184.8	20.5	516.1	1232.1	238.7%	142.2	157.4	110.7%
95	46.9	43.4	46.8	584.1	125.9	316.8	190.6	5983.9	57.7	1158.4	32.7	725.8	262.5	29.5	686.1	1560.6	227.5%	205.2	232.7	113.4%
